# Supplementary material for: Efficient human-like antibody repertoire and hybridoma production in trans-chromosomic mice carrying megabase-sized human immunoglobulin loci
Source: Nat Commun. 2022 Apr 5;13:1841. doi: 10.1038/s41467-022-29421-2 (PMC8983744; doi:10.1038/s41467-022-29421-2)
Supplement: Supplementary file 4 — Source Data [file 41467_2022_29421_MOESM4_ESM.xlsx]

## Sheet: Figure 1d
Figure 1d	FISH analysis
		No.	Tissue	0	1 (FITC+)	2 (FITC++)	3≦	N	Retention rate (%)		Tissue	Retention rate(%)
		724	Liver	3	133	63	1	200	98.5		Li	98.5
			Intestine	0	199	1	0	200	100		In	100
			Kidney	1	198	1	0	200	99.5		Ki	99.5
			Spleen	3	188	9	0	200	98.5		Sp	98.5
			Lung	1	197	1	1	200	99.5		Lu	99.5
			Heart	6	188	5	1	200	97		He	97
			Skeletal muscle	6	191	3	0	200	97		Sk	97
			Thymus	6	193	1	0	200	97		Thy	97
			Brain	0	199	1	0	200	100		Br	100
			Uterus	0	197	3	0	200	100		Ut	100
			N	: Number of analysed cells
			0	: Number of cells without fluoresence signal
			1 (FITC+)	: Number of cells with single spot of rhodamine and FITC signals
			2 (FITC++)	: Number of cells with two spots of rhodamine and FITC signals
			3≦	: Number of cells with more than three spots of rhodamine and FITC singals

## Sheet: Figure 1e
Figure 1e	GFP positive rate
		GFP positive %																Descriptive statistics														Kruskal-Wallis test
		F9	F10	F11	F12	F13	F14	F15	F16	F17	F18	F19	F20						F9	F10	F11	F12	F13	F14	F15	F16	F17	F18	F19	F20		Kruskal-Wallis test
		99.07	94.92	95.3	99.1	97.14	95.21	99.56	90.25	98.3	95.43	98.91	95.97		Average F9-20	Sandatd deviation		Number of values	37	109	87	72	56	87	103	216	148	105	57	29		P value	<0.0001
		98.47	95.5	96.05	92.31	91.25	92.61	92.68	93.74	98.38	95.81	98.39	96.76		95.4262	4.61682																Exact or approximate P value?	Approximate
		98.06	96.96	95.11	91.12	93.41	91.15	96.14	94.06	99.12	97.83	98.23	98.91					Minimum	88.85	77.53	83.89	85.7	83.87	83.81	78.47	79.36	68.51	47.63	79.79	86.63		P value summary	****
		97.6	87.92	92.43	93.45	95.49	94.06	95.01	93.1	98.8	97.07	98.7	99.44					25% Percentile	97.58	88.3	92.68	95.54	92.84	92.12	92.08	94.56	97.33	96.27	92.18	95.48		Do the medians vary signif. (P < 0.05)?	Yes
		98.25	93.26	96.89	93.57	83.87	94.98	99.57	91.75	98.55	95.58	99.13	99.15					Median	98.41	94.53	94.81	99.14	96.46	95.74	94.31	97.37	98.3	97.78	95.93	96.75		Number of groups	12
		94.09	96.73	95.13	97.94	90.47	99.46	92.58	94.72	98.15	95.99	97.02	96.07					75% Percentile	98.88	97.3	96.21	99.6	99.59	97.61	97.25	99.2	98.91	98.66	97.67	98.25		Kruskal-Wallis statistic	186.5
		99.06	94.31	95.69	89.07	94.21	98.68	96.66	91.48	98.65	96.07	97.91	97.54					Maximum	99.41	99.3	99.26	99.87	99.91	99.72	99.57	99.91	99.68	100	99.13	99.44
		98.82	86.39	95.7	94.22	92.17	96.63	91.06	91.36	99.14	95.05	96.97	95.04																			Data summary
		99.09	98.94	96.35	93.79	88.24	93.23	84.38	91.96	99.13	95.26	95.53	98.38					Mean	97.7	92.65	94.29	97.31	95.61	94.92	93.88	96.06	96.5	96.65	94.34	95.82		Number of treatments (columns)	12
		98.97	96.38	88.62	98.86	95.83	98.95	98.73	92.83	99.18	97.72	97	98.19					Std. Deviation	2.114	5.501	2.852	3.319	4.541	3.758	4.322	4.238	5.179	5.447	4.269	3.506		Number of values (total)	1106
		96.4	98.48	95.54	99.01	99.35	91.48	99.17	95.52	99.54	96.38	97.5	98.3					Std. Error of Mean	0.3475	0.5269	0.3058	0.3911	0.6068	0.4029	0.4259	0.2883	0.4257	0.5316	0.5655	0.651
		98.41	91.22	98.23	92.2	97.17	96.11	99.52	92.47	97.84	96.6	98.26	96.75
		97.28	94.28	97.67	92.8	96.93	99.59	99.23	95.45	98.27	93.12	98	97.31					Lower 95% CI	97	91.61	93.68	96.53	94.39	94.12	93.04	95.49	95.66	95.6	93.2	94.49		Number of families	1
		96.93	97.86	90.46	99.59	84.1	96.51	94.32	90.32	99.32	96.09	98.67	94.67					Upper 95% CI	98.41	93.69	94.9	98.09	96.83	95.72	94.73	96.63	97.34	97.71	95.47	97.16		Number of comparisons per family	66
		88.85	98.06	97.67	99.11	99.43	90.01	93.91	94.37	99.32	96.06	97.83	88.52																			Alpha	0.05
		98.14	98.15	95.81	99.59	87.27	91.85	92.95	92.48	99.18	89.96	96.2	97.56					Mean ranks	724.1	364.4	368.5	755	606.1	476.8	402.3	617.6	684.2	643.7	430.8	536.6
		98.23	98.92	95.98	99.19	99.43	93.67	80.18	96.41	98.72	98.47	97.01	98.07
		97.91	99.3	97.47	99.44	92.82	97.19	92.79	86.48	99.17	94.1	96.45	98.91																			Dunn's multiple comparisons test	Mean rank diff.	Significant?	Summary	Adjusted P Value
		98.64	97.34	97.03	99.71	92.29	89.91	96.23	95.15	98.87	96.69	96.92	98.45																			F10 vs. F9	-359.7	Yes	****	<0.0001	B-A
		98.47	98.2	94.03	97.21	92.04	90.83	97.91	88.83	98.84	96.98	97.15	89.35																			F11 vs. F9	-355.6	Yes	****	<0.0001	C-A
		98.57	96.68	96.75	99.48	85.22	99.72	99.05	96.66	98.99	91.83	97.62	96.64																			F12 vs. F9	30.82	No	ns	>0.9999	D-A
		99.19	99.04	91.84	99.48	94.8	97.43	96.83	97.06	83.71	96.3	98.26	95.92																			F13 vs. F9	-118	No	ns	>0.9999	E-A
		99.25	97.72	90.31	99.67	93.58	99.17	95.68	97.7	98.5	98.5	97.98	95.98																			F14 vs. F9	-247.3	Yes	**	0.0053	F-A
		98.45	96.31	94.52	98.48	96.19	96.13	96.69	96.58	98.65	98.51	97.71	96.02																			F15 vs. F9	-321.9	Yes	****	<0.0001	G-A
		98.94	95.57	94.33	99.43	94.26	98.27	94.31	97.42	98.35	99.04	97.09	96.91																			F16 vs. F9	-106.5	No	ns	>0.9999	H-A
		97.55	96.1	93.17	99.23	91.51	99.55	89.52	93.87	98.73	97.47	98.1	87.21																			F17 vs. F9	-39.91	No	ns	>0.9999	I-A
		98.82	96.97	97.45	99.6	84.82	96.51	88.53	93.77	98.03	97.72	94.29	86.63																			F18 vs. F9	-80.42	No	ns	>0.9999	J-A
		97.95	96.71	93.99	99.43	92.54	95.79	88.17	96.74	97.84	96.62	93.1	94.13																			F19 vs. F9	-293.3	Yes	***	0.0009	K-A
		98.78	97.59	85.08	99.64	95.08	97.61	94.31	98.6	98.17	100	88.91	96.08																			F20 vs. F9	-187.5	No	ns	>0.9999	L-A
		99.05	90.59	91.52	99.6	95.38	99.02	96.26	97.07	98.2	98.77	93.98																				F11 vs. F10	4.132	No	ns	>0.9999	C-B
		99.41	97.85	92.15	99.25	95.78	98.56	97.89	99	98.45	99.02	95.51																				F12 vs. F10	390.5	Yes	****	<0.0001	D-B
		97.64	97.01	83.89	99.5	95.86	95.65	95.89	95.14	97.5	98.18	88.74																				F13 vs. F10	241.7	Yes	***	0.0003	E-B
		97.93	96.35	92.85	99.71	96.56	95.83	98.19	88.08	97.82	98.17	88.19																				F14 vs. F10	112.4	No	ns	0.9485	F-B
		98.58	98.1	96.03	99.61	96.36	97.04	93.13	94.02	98.16	98.66	92.63																				F15 vs. F10	37.87	No	ns	>0.9999	G-B
		93.82	98.5	90.19	99.73	99.64	99.47	99.25	90.64	98.48	98.69	95.93																				F16 vs. F10	253.2	Yes	****	<0.0001	H-B
		92.77	96.9	96.71	99.25	99.9	91.94	97.97	91.59	96.52	96.34	94.75																				F17 vs. F10	319.8	Yes	****	<0.0001	I-B
		97.54	98.63	93.61	99.59	99.69	93.44	98.68	94.5	98.49	95.38	86.84																				F18 vs. F10	279.3	Yes	****	<0.0001	J-B
			98.08	91.57	87.26	98.81	91.98	95.74	95.65	98.8	97.29	91.86																				F19 vs. F10	66.41	No	ns	>0.9999	K-B
			98.41	99.26	99.43	98.47	97.5	88.19	93.68	98.08	95.58	96.53																				F20 vs. F10	172.2	No	ns	0.6519	L-B
			98.06	93.33	91.49	99.91	99.37	96.07	94.76	97.88	91.66	97.26																				F12 vs. F11	386.4	Yes	****	<0.0001	D-C
			98.63	90.39	99.82	99.63	99.5	97.93	95.55	97.73	96.17	92.78																				F13 vs. F11	237.6	Yes	***	0.0009	E-C
			97.94	92.77	99.16	99.67	90.67	97.62	93.4	98.1	99.24	92.47																				F14 vs. F11	108.3	No	ns	>0.9999	F-C
			97.03	92.09	99.6	99.74	94.19	91.34	97.26	98.2	96.86	88.91																				F15 vs. F11	33.74	No	ns	>0.9999	G-C
			97.24	94.32	99.72	99.48	96.16	94.6	97.5	98.43	96.96	87.53																				F16 vs. F11	249.1	Yes	****	<0.0001	H-C
			97.38	93.5	99.8	99.08	94.12	96.88	97.57	99.04	99.2	84.51																				F17 vs. F11	315.7	Yes	****	<0.0001	I-C
			97.07	96.41	99.87	99.4	92.12	99.55	98.03	97.56	98.92	85.94																				F18 vs. F11	275.2	Yes	****	<0.0001	J-C
			97.54	92.76	99.73	99.36	93.5	98.88	97.73	99.01	98.88	92.12																				F19 vs. F11	62.28	No	ns	>0.9999	K-C
			79.52	91.6	99.73	99.76	97.47	98.32	95.04	97.57	97.64	95.16																				F20 vs. F11	168.1	No	ns	0.9329	L-C
			84.77	98.74	99.78	99.73	97.98	87.92	97	97.28	95.62	92.94																				F13 vs. F12	-148.9	No	ns	0.5881	E-D
			98.56	94.47	99.64	99.84	95.7	95.32	94.76	98.56	97.96	94.9																				F14 vs. F12	-278.1	Yes	****	<0.0001	F-D
			97.25	95.36	99.8	99.65	91.38	97.26	94.74	98.15	99.08	96.02																				F15 vs. F12	-352.7	Yes	****	<0.0001	G-D
			97.76	97.97	98.7	99.9	95.68	98.73	96.48	97.13	98.29	95.2																				F16 vs. F12	-137.3	No	ns	0.1043	H-D
			87.55	94.66	98.47	99.39	95.78	98.05	94.57	98.92	97.87	89.83																				F17 vs. F12	-70.73	No	ns	>0.9999	I-D
			96.33	96.21	95.49	99.74	99.6	88.82	95.95	99.05	97.76	90.08																				F18 vs. F12	-111.2	No	ns	>0.9999	J-D
			88.45	95.76	92.2	99.66	89.96	89.76	94.71	98.84	98.29	89.73																				F19 vs. F12	-324.1	Yes	****	<0.0001	K-D
			97.73	92.72	94.39	92.9	95.86	98.41	94.16	99.15	95.53	79.79																				F20 vs. F12	-218.3	No	ns	0.1243	L-D
			94.94	96.21	99.75		97.33	97.59	97.47	99.19	96.55	92.24																				F14 vs. F13	-129.3	No	ns	>0.9999	F-E
			89.87	98.57	94.7		99.7	98.47	92.28	98.34	96.55																					F15 vs. F13	-203.8	Yes	**	0.008	G-E
			96.03	93.52	85.7		97.59	93.66	97.08	98.97	90.48																					F16 vs. F13	11.52	No	ns	>0.9999	H-E
			96.07	96.6	99.53		94.77	97.23	97.57	98.67	88.86																					F17 vs. F13	78.13	No	ns	>0.9999	I-E
			94.4	96.64	96.13		97.63	87.98	95.16	99.11	81.53																					F18 vs. F13	37.62	No	ns	>0.9999	J-E
			94.38	90.93	99.11		94.17	93.26	97.31	99.48	96.15																					F19 vs. F13	-175.3	No	ns	0.2336	K-E
			94.22	92.69	97.25		95.74	91.89	94.55	99.02	97.39																					F20 vs. F13	-69.49	No	ns	>0.9999	L-E
			97.4	98.13	97.92		94.63	96.37	92.56	98.09	98.82																					F15 vs. F14	-74.54	No	ns	>0.9999	G-F
			90.95	95.45	96.43		91.56	94.77	93.99	98.63	98.81																					F16 vs. F14	140.8	Yes	*	0.0342	H-F
			96.22	95.79	94.77		90.28	92.5	95.71	97.49	98.53																					F17 vs. F14	207.4	Yes	***	0.0001	I-F
			96.12	94.17	92.8		99.68	94.13	85.03	98.43	97.49																					F18 vs. F14	166.9	Yes	*	0.0207	J-F
			92.14	97.21	96.82		86.92	96.46	93.43	97.64	98.14																					F19 vs. F14	-46	No	ns	>0.9999	K-F
			92.47	95.16	95.69		93.19	97.28	84.88	98.82	97.78																					F20 vs. F14	59.79	No	ns	>0.9999	L-F
			88.54	96.61	96.15		85.71	93.67	95.67	98.05	97.22																					F16 vs. F15	215.3	Yes	****	<0.0001	H-G
			82.47	92.68	98.17		91.65	93.24	97.06	98.49	98.68																					F17 vs. F15	281.9	Yes	****	<0.0001	I-G
			91.18	97.24	99.37		99.45	93.74	98.3	98.38	97.44																					F18 vs. F15	241.4	Yes	****	<0.0001	J-G
			85.67	95.51			83.81	93.01	95.26	99.25	98.02																					F19 vs. F15	28.54	No	ns	>0.9999	K-G
			83.38	95.71			87.35	92.39	98.86	98.38	97.18																					F20 vs. F15	134.3	No	ns	>0.9999	L-G
			87.14	95.33			98.32	92.01	95.73	98.99	97.87																					F17 vs. F16	66.61	No	ns	>0.9999	I-H
			80.93	93.89			95.12	92.79	98.55	98.79	98.73																					F18 vs. F16	26.1	No	ns	>0.9999	J-H
			82.95	92.6			96.02	95.63	97.18	97.03	96.07																					F19 vs. F16	-186.8	Yes	**	0.0057	K-H
			82.03	86.86			94.97	97.25	90.27	98.08	98.62																					F20 vs. F16	-81.01	No	ns	>0.9999	L-H
			77.53	94.81			99.51	95.09	96.95	97.8	98.66																					F18 vs. F17	-40.51	No	ns	>0.9999	J-I
			91.81	95.87			96.81	87.83	96.64	94.72	98.82																					F19 vs. F17	-253.4	Yes	****	<0.0001	K-I
			91.33	94.95			93.48	95.09	97.16	97.77	98.37																					F20 vs. F17	-147.6	No	ns	>0.9999	L-I
			87.19	93.46			97.55	93.77	97.65	97.87	99.19																					F19 vs. F18	-212.9	Yes	**	0.0034	K-J
			88.15	91.75			88.19	95.23	96.04	96.87	98.97																					F20 vs. F18	-107.1	No	ns	>0.9999	L-J
			89.5	92.23			97.08	94.29	97	98.57	98.78																					F20 vs. F19	105.8	No	ns	>0.9999	L-K
			84.19	92.16			93.22	92.47	99.72	96.83	98.56																											Z
			90.41	91.86			90.63	82.32	99.65	97.46	98.26																					Test details	Mean rank 1	Mean rank 2	Mean rank diff.	n1	n2	5.919
			91.38	93.37			84.34	95.14	99.68	97.58	97.12																					F10 vs. F9	364.4	724.1	-359.7	109	37	5.672
			86.18					84.21	99.38	96.88	97.5																					F11 vs. F9	368.5	724.1	-355.6	87	37	0.477
			84.53					95.66	99.58	96.2	98.81																					F12 vs. F9	755	724.1	30.82	72	37	1.744
			91.71					87.47	98.3	95.58	98.66																					F13 vs. F9	606.1	724.1	-118	56	37	3.945
			94.7					91.03	99.29	82.4	98.19																					F14 vs. F9	476.8	724.1	-247.3	87	37	5.257
			87.62					78.47	99.58	82.63	47.63																					F15 vs. F9	402.3	724.1	-321.9	103	37	1.874
			86.46					93.75	99.52	89.09	96.23																					F16 vs. F9	617.6	724.1	-106.5	216	37	0.6798
			83.91					92.22	99.45	81.57	98.58																					F17 vs. F9	684.2	724.1	-39.91	148	37	1.317
			81.88					90.7	99.65	98.68	98.8																					F18 vs. F9	643.7	724.1	-80.42	105	37	4.35
			85.05					92.28	99.78	98.1	97.19																					F19 vs. F9	430.8	724.1	-293.3	57	37	2.367
			86.47					91.55	99.71	98.71	97.89																					F20 vs. F9	536.6	724.1	-187.5	29	37	0.08998
			84.5					93.11	99.6	99.04	98.62																					F11 vs. F10	368.5	364.4	4.132	87	109	8.051
			91.26					92.08	99.71	97.59	98.34																					F12 vs. F10	755	364.4	390.5	72	109	4.602
			81.74					88.71	99.06	98.46	98.68																					F13 vs. F10	606.1	364.4	241.7	56	109	2.448
			90.95					84.53	79.36	98.82	99.16																					F14 vs. F10	476.8	364.4	112.4	87	109	0.8627
			93.05					94.31	99.21	68.51	98.46																					F15 vs. F10	402.3	364.4	37.87	103	109	6.747
			90.12					91.01	99.87	75.27	98.76																					F16 vs. F10	617.6	364.4	253.2	216	109	7.933
			87.74						99.41	98.87	99.54																					F17 vs. F10	684.2	364.4	319.8	148	109	6.395
			94.96						99.47	99.13	99.5																					F18 vs. F10	643.7	364.4	279.3	105	109	1.272
			95.92						99.76	99.31																						F19 vs. F10	430.8	364.4	66.41	57	109	2.58
			90.82						99.54	99.05																						F20 vs. F10	536.6	364.4	172.2	29	109	7.593
			94.53						99.49	98.49																						F12 vs. F11	755	368.5	386.4	72	87	4.341
			88.73						99.82	96.83																						F13 vs. F11	606.1	368.5	237.6	56	87	2.236
									99.87	95.85																						F14 vs. F11	476.8	368.5	108.3	87	87	0.7253
									99.91	98.52																						F15 vs. F11	402.3	368.5	33.74	103	87	6.141
									99.11	97.46																						F16 vs. F11	617.6	368.5	249.1	216	87	7.316
									98.48	94.52																						F17 vs. F11	684.2	368.5	315.7	148	87	5.942
									99.32	91.86																						F18 vs. F11	643.7	368.5	275.2	105	87	1.144
									99.09	97.54																						F19 vs. F11	430.8	368.5	62.28	57	87	2.454
									99.35	95.78																						F20 vs. F11	536.6	368.5	168.1	29	87	2.615
									99.02	92.47																						F13 vs. F12	606.1	755	-148.9	56	72	5.465
									98.91	87.97																						F14 vs. F12	476.8	755	-278.1	87	72	7.188
									98.92	91.97																						F15 vs. F12	402.3	755	-352.7	103	72	3.16
									98.86	79.45																						F16 vs. F12	617.6	755	-137.3	216	72	1.541
									98.41	85.34																						F17 vs. F12	684.2	755	-70.73	148	72	2.276
									98.3	83.66																						F18 vs. F12	643.7	755	-111.2	105	72	5.724
									98.68	92.88																						F19 vs. F12	430.8	755	-324.1	57	72	3.108
									97.47	91.39																						F20 vs. F12	536.6	755	-218.3	29	72	2.362
									96.59	89.14																						F14 vs. F13	476.8	606.1	-129.3	87	56	3.843
									98.64	74.53																						F15 vs. F13	402.3	606.1	-203.8	103	56	0.2405
									98.74	91.97																						F16 vs. F13	617.6	606.1	11.52	216	56	1.559
									96.65	99.6																						F17 vs. F13	684.2	606.1	78.13	148	56	0.7118
									96.42	98.3																						F18 vs. F13	643.7	606.1	37.62	105	56	2.917
									98.9	99.55																						F19 vs. F13	430.8	606.1	-175.3	57	56	0.951
									99.67	99.68																						F20 vs. F13	536.6	606.1	-69.49	29	56	1.603
									99.62	98.94																						F15 vs. F14	402.3	476.8	-74.54	103	87	3.471
									99.3	96.46																						F16 vs. F14	617.6	476.8	140.8	216	87	4.806
									99.52	98.46																						F17 vs. F14	684.2	476.8	207.4	148	87	3.604
									99.39	99.44																						F18 vs. F14	643.7	476.8	166.9	105	87	0.8451
									98.94	99.24																						F19 vs. F14	430.8	476.8	-46	57	87	0.8729
									99.67	99.28																						F20 vs. F14	536.6	476.8	59.79	29	87	5.63
									99.52	99.55																						F16 vs. F15	617.6	402.3	215.3	216	103	6.879
									99.06	98.21																						F17 vs. F15	684.2	402.3	281.9	148	103	5.45
									99.53	96.12																						F18 vs. F15	643.7	402.3	241.4	105	103	0.5412
									99.47	99.15																						F19 vs. F15	430.8	402.3	28.54	57	103	2
									99.56	99.47																						F20 vs. F15	536.6	402.3	134.3	29	103	1.954
									99.4	99.2																						F17 vs. F16	684.2	617.6	66.61	148	216	0.6869
									99.18	98.2																						F18 vs. F16	643.7	617.6	26.1	105	216	3.927
									99.32	94.43																						F19 vs. F16	430.8	617.6	-186.8	57	216	1.282
									99.2	90.13																						F20 vs. F16	536.6	617.6	-81.01	29	216	0.9939
									99.54	97.58																						F18 vs. F17	643.7	684.2	-40.51	105	148	5.089
									99.55	98.17																						F19 vs. F17	430.8	684.2	-253.4	57	148	2.276
									95.26																							F20 vs. F17	536.6	684.2	-147.6	29	148	4.051
									99.61																							F19 vs. F18	430.8	643.7	-212.9	57	105	1.599
									99.36																							F20 vs. F18	536.6	643.7	-107.1	29	105	1.452
									98.51																							F20 vs. F19	536.6	430.8	105.8	29	57
									99.34
									99.11
									98.78
									80.98
									98.15
									96.97
									99.48
									99.39
									99.65
									98.31
									99.21
									98.82
									99.24
									92.18
									98.85
									98.99
									97.47
									99.38
									98.06
									98.81
									99.35
									94.74
									98.92
									96.95
									99.48
									99.08
									98.97
									98.11
									97.71
									96.97
									97.23
									94.42
									96.97
									97.6
									97.06
									97.86
									96.17
									93.29
									93
									92.37
									85.86
									82
									79.73
									99.76
									99.24
									97.82
									98.77
									97.24
									93.59
									97.65
									96.07
									89
									94.84
									81.74
									89.19
									85.95
									89.98
									82.66
									96.93
									95.18
									89.3
									88.1
									82.85
									93.6

## Sheet: Figure 1f
Figure 1f	B220 positive rate
B220 postive %						Descriptive statistics						Kruskal-Wallis test
ICR	hetero HKLD	homo HKLD	TC-mAb				ICR	hetero HKLD	homo HKLD	TC-mAb		Table Analyzed
27.57	16.07	0.98	9.99			Number of values	10	10	10	1106
30.52	18.53	1.01	12.79									Kruskal-Wallis test
25.45	15.35	2.57	12.89			Minimum	17.42	7.55	0.48	0.56		P value	<0.0001
31.89	16.45	0.92	6.92			25% Percentile	26.87	14.96	0.5025	6.845		Exact or approximate P value?	Approximate
43.78	15.49	0.48	8.49			Median	30.78	16.26	0.81	9.28		P value summary	****
34.67	22.36	0.51	6.46			75% Percentile	33.99	19.66	0.9875	11.98		Do the medians vary signif. (P < 0.05)?	Yes
27.34	25.37	0.77	10.5			Maximum	43.78	25.37	2.57	28.7		Number of groups	4
33.76	7.55	0.85	8.59									Kruskal-Wallis statistic	76.29
31.04	18.76	0.48	9.04			Mean	30.34	16.97	0.934	9.539
17.42	13.8	0.77	15.51			Std. Deviation	6.844	4.83	0.609	3.697		Data summary
			12.5			Std. Error of Mean	2.164	1.527	0.1926	0.1112		Number of treatments (columns)	4
			10.37									Number of values (total)	1136
			12.65			Lower 95% CI	25.45	13.52	0.4984	9.321
			6.86			Upper 95% CI	35.24	20.43	1.37	9.757
			7.36									Number of families	1
			5.12			Mean ranks	1128	1007	8	564.5		Number of comparisons per family	6
			4.22									Alpha	0.05
			8.09
			6.8									Dunn's multiple comparisons test	Mean rank diff.	Significant?	Summary	Adjusted P Value
			10.9									ICR vs. hetero HKLD	121.8	No	ns	>0.9999	A-B
			7.25									ICR vs. homo HKLD	1120	Yes	****	<0.0001	A-C
			13.17									ICR vs. TC-mAb	563.8	Yes	****	<0.0001	A-D
			4.85									hetero HKLD vs. homo HKLD	998.6	Yes	****	<0.0001	B-C
			12.7									hetero HKLD vs. TC-mAb	442	Yes	***	0.0001	B-D
			11.58									homo HKLD vs. TC-mAb	-556.5	Yes	****	<0.0001	C-D
			9.68
			8.9									Test details	Mean rank 1	Mean rank 2	Mean rank diff.	n1	n2	Z
			14.4									ICR vs. hetero HKLD	1128	1007	121.8	10	10	0.8298
			12.85									ICR vs. homo HKLD	1128	8	1120	10	10	7.636
			19.42									ICR vs. TC-mAb	1128	564.5	563.8	10	1106	5.41
			18.48									hetero HKLD vs. homo HKLD	1007	8	998.6	10	10	6.806
			10.68									hetero HKLD vs. TC-mAb	1007	564.5	442	10	1106	4.241
			18.64									homo HKLD vs. TC-mAb	8	564.5	-556.5	10	1106	5.34
			10.66
			13.72
			12.21
			7.33
			6.22
			6.8
			5.74
			7.59
			8.37
			7.68
			2.58
			3.5
			7.17
			8.7
			11.21
			11.55
			11.98
			10.99
			13.49
			7.86
			14.91
			7.84
			5.62
			8.89
			5.29
			11.44
			7.7
			11.76
			11.19
			10.39
			12.93
			12.66
			12.75
			14.36
			11.71
			9.49
			11.68
			10.16
			10.65
			6.68
			4.05
			8.63
			7.61
			4.06
			5.45
			7.55
			10.2
			7.66
			9.33
			14.17
			15.42
			6.15
			11.54
			4.75
			15.48
			11.23
			6.06
			9.49
			17.12
			8.59
			11.34
			12.14
			14.25
			12.96
			6.07
			7.49
			5.94
			9.34
			4.9
			15.55
			14.05
			11.4
			5.88
			5.39
			6.25
			8.27
			5.9
			7.11
			3.9
			8.88
			6.7
			4.12
			6.25
			11.26
			6.32
			10.91
			5.52
			5.79
			9.23
			4.28
			9.6
			7.18
			7.59
			3.87
			16.84
			8.21
			6.83
			5.39
			5.36
			9.08
			10.79
			5.66
			6.92
			7.75
			4.87
			12.34
			3.06
			5.44
			16.48
			11.17
			8.61
			8.34
			8.28
			7.03
			9.37
			11.48
			6.61
			6.02
			9.02
			3.83
			5.58
			7.24
			11.11
			8.12
			3.12
			8.84
			8.78
			8.02
			8.47
			6.35
			13.21
			11.55
			7.03
			7.8
			9.32
			4.67
			4.33
			4.23
			10.48
			8.74
			12.05
			6.4
			10.85
			10.08
			10.72
			15.25
			10.13
			11.34
			12.48
			10.93
			12.21
			14.62
			4.46
			8.03
			9.13
			6.82
			12.52
			12.14
			15.81
			10.8
			7.02
			9.91
			10.23
			12.74
			8.31
			9.75
			7.42
			7.9
			7.85
			11.45
			13.37
			14.3
			12.67
			12.55
			12.29
			5.89
			4.67
			7.06
			4.58
			5.28
			8.6
			11.8
			3.04
			8.74
			11.01
			4.67
			9.08
			8.6
			9.69
			8.75
			8.23
			9.99
			10.05
			6.09
			8.35
			5.49
			10.79
			10.13
			5.55
			7
			13.18
			12.5
			10.37
			25.38
			12.11
			16.83
			5.98
			5.5
			12.76
			10.72
			16.48
			8.83
			12.92
			6.24
			6.66
			7.57
			9.93
			4.84
			9.54
			5.85
			4.89
			9.03
			10.49
			7.14
			11.47
			4.71
			10.32
			10.16
			8.95
			8.19
			9.82
			10.53
			12.34
			8.55
			9.56
			13.99
			11.28
			12.48
			10.46
			12.25
			15.8
			16.23
			12.8
			7.52
			7.47
			4.73
			13.26
			12.04
			5.89
			18.31
			13.02
			6.97
			8.73
			6.57
			10.3
			10.32
			11.19
			11.04
			1.4
			6.7
			3.84
			8.43
			13.18
			6.23
			11.18
			12.97
			6.85
			11.94
			5.73
			13.19
			12.55
			12.52
			11.16
			10.21
			10.54
			6.5
			5.37
			6.68
			4.7
			6.99
			5.94
			12.5
			16.69
			7.51
			8.7
			8.58
			12.05
			10.18
			8.22
			8.58
			3.82
			11.58
			12.49
			9.95
			8.3
			7.81
			9.52
			12.68
			7.46
			11.38
			7.63
			7.83
			8.03
			7.58
			8.93
			9.77
			11.25
			4.87
			10.28
			5.79
			14.57
			6.52
			6.57
			6.34
			10.31
			8.9
			9.81
			10.72
			11.97
			12.05
			11.34
			7.66
			2.9
			8.96
			6.32
			9.51
			12.44
			2.67
			12.06
			11.4
			6.46
			6.48
			16.9
			11.35
			14.45
			13.74
			15.97
			10.11
			3.5
			3.24
			7.32
			3.94
			10.6
			8.46
			9.74
			8.49
			9.29
			7.21
			9.39
			19.73
			13.49
			10.36
			8.65
			9.81
			15.11
			12.35
			13.68
			13.29
			5.04
			6.55
			9.8
			8.95
			15.57
			9.27
			9.31
			7.71
			9.99
			10.48
			6.4
			13.69
			4.16
			3.74
			5.91
			7.01
			10.18
			10.86
			9.59
			10.84
			8.32
			11.42
			9.36
			9.19
			20.4
			7.57
			13.88
			9.5
			12.87
			10.45
			6.75
			3.74
			8.98
			9.55
			6.52
			11.9
			11.64
			8.61
			9.32
			10.57
			7.15
			12.61
			9.93
			9.97
			14.54
			10.45
			6.91
			9.79
			10.97
			10.31
			9.89
			4.22
			8.8
			14.48
			9.1
			9.6
			10.99
			11.86
			10.3
			12.54
			17.37
			8.49
			9.25
			8
			6.13
			5.77
			4.15
			7.09
			7.01
			9.09
			14.91
			12.04
			7.97
			7.5
			8.78
			7.1
			6.41
			8.66
			8.74
			13.82
			9.91
			21.72
			4.68
			7.87
			8.07
			11.55
			5.68
			12.79
			9.18
			15.83
			10.66
			12.16
			12.59
			14.27
			14.23
			7.9
			15.57
			0.84
			6.77
			9.35
			6.39
			14.8
			16.71
			18.39
			13.54
			11.48
			5.53
			13.7
			13.87
			4.05
			5.82
			7.04
			5.86
			12.52
			8.9
			10.74
			15.54
			9.16
			12.6
			14.28
			9.85
			9.82
			12.78
			9.84
			12.11
			6.61
			15.22
			11.95
			13.65
			11.57
			10.61
			12.13
			14.34
			15.22
			16.6
			13.99
			13.15
			11.99
			12.06
			16.09
			8.81
			13.18
			9.37
			11.71
			6.76
			8.32
			11.1
			9.51
			6.65
			8.53
			7.51
			9.79
			6.79
			1.78
			6.27
			9.02
			6.18
			8.21
			9.59
			12.5
			7.78
			6.21
			7.74
			7.86
			7.37
			9.66
			7.52
			16.54
			13.5
			9.2
			16.78
			8.31
			13.58
			6.72
			13.96
			23.26
			13.91
			10.59
			16.21
			17.69
			16.78
			15.93
			12.79
			10.58
			12.19
			6.96
			10.98
			3.75
			5.36
			5.05
			6.11
			6.46
			8.44
			15.2
			11.93
			12.67
			10.06
			12.72
			10.61
			11.09
			12.75
			10.13
			12.1
			15.01
			10.08
			15.75
			15.73
			9.73
			12.43
			13.09
			14.63
			13.1
			11.7
			11.63
			11
			11.88
			15.74
			14.42
			15.32
			9.93
			1.11
			10.43
			12.39
			8.47
			11.39
			14.68
			8.21
			8.4
			7.49
			14.7
			12.91
			9.41
			8.25
			9.93
			12.17
			8.87
			15.12
			10.24
			9.28
			10.51
			9.6
			8.5
			7.88
			6.46
			15.9
			14.22
			14.03
			12.74
			15.43
			17.51
			9.6
			16.42
			9.97
			15.69
			9.91
			9.04
			6.05
			16.55
			12.04
			6.44
			7.61
			13.22
			13.82
			2.76
			9.09
			8.21
			13.39
			8.64
			6.08
			13.74
			4.01
			6.66
			14.79
			11.42
			6.6
			8.9
			10.69
			12.58
			12.26
			12.07
			13.97
			12.93
			8.71
			10.57
			12.19
			13.57
			12.18
			15.79
			12.41
			11.48
			15.46
			13.82
			11.56
			13.21
			9.41
			12.78
			19.12
			16.97
			15.65
			17.64
			10.52
			12.39
			12.8
			14.49
			14.16
			9.81
			17.71
			8.53
			6.87
			11.12
			7.54
			10.12
			12.56
			12.19
			10.31
			8.26
			11.64
			12.41
			10.44
			11.06
			10.21
			13.71
			12.48
			15.16
			20.12
			14.87
			13.26
			14.23
			12.27
			16.43
			11.21
			11.78
			9.17
			12.25
			8.22
			11.57
			5.26
			11
			7.86
			14.55
			9.45
			13.46
			14.21
			14.62
			12.37
			12.5
			12.64
			11.55
			10.16
			8.48
			8.34
			5.85
			4.89
			5.69
			6.16
			5.8
			10.54
			7.69
			5.83
			10.66
			7.71
			8.27
			6.2
			9.99
			11.05
			4.76
			7.05
			5.5
			8.54
			7.11
			6.57
			9.35
			5.58
			8.86
			6.21
			6.67
			8.66
			8.97
			11.52
			10.25
			9.47
			8.97
			10.02
			7.06
			8.11
			7.44
			9.45
			5.36
			9.15
			10.46
			14.01
			12.57
			11.45
			11.31
			14.56
			8.92
			6.88
			4.8
			8.97
			6.58
			7.33
			9.79
			11.15
			8.57
			8.43
			9.34
			8
			10.42
			10.89
			4.92
			8.05
			14.03
			10.82
			10.84
			1.71
			6.04
			6.86
			5.36
			4.15
			15.07
			10.94
			10.06
			11.67
			13.73
			13.57
			13.25
			11.23
			14.4
			15.17
			11.11
			14.7
			17.76
			8.54
			12.98
			12.43
			7.43
			3.05
			6.45
			5.27
			9.82
			12.78
			10.37
			14.25
			8.14
			10.05
			11.72
			15.35
			10.18
			4.68
			7.65
			10.41
			2.84
			7.97
			6.67
			8.93
			7.41
			6.89
			9.69
			9.72
			7.67
			9.99
			12.44
			17.94
			26.64
			16.14
			13.84
			10.82
			12.4
			10.84
			8.76
			10.99
			11.41
			6.61
			8.24
			4.92
			9.56
			12.14
			1.32
			0.56
			1.65
			11.49
			0.99
			9.67
			6.52
			10.41
			6.16
			7.12
			10.58
			10.88
			3.79
			4.38
			5.48
			6.39
			3.33
			5.06
			3.8
			5.78
			4.16
			4.35
			6.77
			6.62
			3.32
			5.37
			10.32
			4.1
			8.4
			6.29
			0.81
			10.81
			9.25
			11.41
			10.12
			9.09
			8.66
			7.48
			8.82
			16.53
			10.1
			9.79
			3.72
			6.4
			14.71
			12.39
			10.67
			8.41
			10.99
			11.16
			3.6
			14.85
			11.01
			14.53
			8.86
			12.16
			20.4
			14.51
			19.59
			19.43
			28.7
			15.56
			23.12
			8.03
			9.24
			8.74
			9.96
			8.14
			8.73
			7.64
			9.56
			10.86
			3.97
			5.87
			14.16
			6.39
			3.92
			9.5
			11.77
			14.51
			12.34
			6.9
			13.59
			17.05
			11.27
			17.13
			10.89
			14.53
			14.24
			4.24
			5.37
			11.3
			2.65
			6.01
			8.4
			7.58
			11.05
			9.39
			13.83
			10.07
			9.28
			5.06
			7.05
			3.79
			4.36
			10.07
			3.46
			5.47
			3.68
			3.69
			7.34
			9.64
			5.87
			5.78
			4.73
			7.59
			8.97
			9.6
			5.27
			8.84
			7.83
			7.98
			7.11
			5.82
			7.95
			10.99
			7.86
			11.24
			11.12
			10.05
			5.83
			8.82
			12.52
			9.16
			6.26
			5.55
			8.07
			6.27
			6.36
			5.83
			5.16
			6.01
			5.57
			7.08
			7.15
			9.28
			9.64
			7.72
			11.29
			12.8
			8.22
			8.48
			5.94
			5.14
			4.64
			6.62
			2.8
			7.74
			4.95
			7.26
			5.41
			5.9
			10.73
			5.15
			5.85
			7.01
			9.81
			11.35
			7.88
			4.34
			7.55
			4.46
			7.33
			7.37
			8.1
			4.89
			7.11
			4.82
			6.86
			7.36
			8.42
			4.98
			8.33
			7.45
			6.35
			3.84
			7.12
			6.11
			4.85
			7.71
			4.8
			7.63
			6.4
			9.22
			9.04
			5.56
			6.45
			8.01
			5.75
			7.41
			7.53
			9.02
			10.54
			5.29
			6.3
			7.05
			7.1
			6.43
			7.41
			5.42
			4.8
			6.71
			5.37
			6.4
			4.11
			5.85
			7.02
			5.28
			6.93
			7.07
			4.85
			4.81
			3.87
			9.65
			3.48
			7.61
			2.85
			2.64
			5.32
			8.09
			7.46
			4.74
			5.91
			7.29
			4.49
			6.05
			4.19
			7.87

## Sheet: Figure 1g
Figure 1g	RT-PCR

## Sheet: Figure 2a
Figure 2a	Repertoire analysis of VH
		hPBMC	Unimmunized	Immunized			hPBMC	Unimmunized	Immunized			hPBMC	Unimmunized	Immunized
	IGHV6-1	0.53	4.39	9.02		IGHD1-1	2.49	1.47	0.55		IGHJ1	0.68	3.02	3.17
	IGHV1-2	2.42	1.35	0.41		IGHD2-2	9.96	1.21	0.78		IGHJ2	3.33	5.09	5.1
	IGHV1-3	2.96	1.49	2		IGHD3-3	2.73	0.45	0.79		IGHJ3	4.98	9.96	10.76
	IGHV4-4	1.77	0.04	0.05		IGHD4-4	0	0	0		IGHJ4	42.61	40.72	52.35
	IGHV7-4	2.44	4.07	6.16		IGHD5-5	0	0	0		IGHJ5	6.87	5.74	10.47
	IGHV2-5	4.02	9.25	7.46		IGHD6-6	3.03	0.06	0.09		IGHJ6	41.53	35.48	18.15
	IGHV3-7	5.34	1.55	1.84		IGHD1-7	0.88	0.22	0.14
	IGHV1-8	0.45	7.39	3.8		IGHD2-8	0.97	0.2	0.1
	IGHV3-9	5.09	6.36	7.25		IGHD3-9	5.41	8.93	6.54
	IGHV3-11	2.45	2.45	1.28		IGHD3-10	11.79	33.46	30.38
	IGHV3-13	1.18	1.41	0.68		IGHD4-11	0.37	0.11	0.24
	IGHV3-15	2.4	2.29	1.79		IGHD5-12	3.81	2.47	2.56
	IGHV1-18	5.74	3.61	6.79		IGHD6-13	9.84	11.96	7.69
	IGHV3-20	0.02	0.5	0.28		IGHD1-14	1.98	1.96	1.26
	IGHV3-21	2.32	2.36	2.26		IGHD2-15	4.5	1.78	0.7
	IGHV3-23	12.27	8.34	2.52		IGHD3-16	3.82	1.87	1.35
	IGHV1-24	0.53	6.7	0.34		IGHD4-17	4.27	2.28	7.05
	IGHV2-26	0.98	3.07	0.44		IGHD5-18	2.92	0.94	2.02
	IGHV4-28	0.21	0.07	0.18		IGHD6-19	6.3	16.77	21.08
	IGHV3-30	5.32	0.69	0.38		IGHD1-20	0.37	0.29	0.24
	IGHV4-31	1.19	0.05	0.01		IGHD2-21	2.23	0.86	2.29
	IGHV3-33	2.84	7.98	3.95		IGHD3-22	7.3	1.29	2.6
	IGHV4-34	4.21	4.08	4.14		IGHD4-23	2.44	1.42	1.67
	IGHV4-39	2.41	6.94	6.85		IGHD5-24	4.64	2.21	0.62
	IGHV3-43	0.9	0.27	0.37		IGHD6-25	0.2	0.08	0.13
	IGHV1-45	0.01	0.01	0.03		IGHD1-26	7.48	5.57	8.01
	IGHV1-46	1	0.45	1.06		IGHD7-27	0.24	2.14	1.14
	IGHV3-48	4.82	2.8	3.79
	IGHV3-49	0.89	0.16	0.06
	IGHV5-51	2.8	0.69	4.9
	IGHV3-53	1.38	0.87	0.61
	IGHV1-58	0.39	0.05	0.01
	IGHV4-59	4.92	3.83	7.81
	IGHV4-61	1.15	0.44	2.58
	IGHV3-64	0.72	0.04	0.01
	IGHV3-66	0.95	0.08	0.08
	IGHV1-69	4.42	1.98	1.67
	IGHV2-70	1.41	0.75	4.97
	IGHV3-72	0.74	0.08	0.07
	IGHV3-73	0.49	0.41	0.2
	IGHV3-74	2.46	0.5	1.83

## Sheet: Figure 2b
Figure 2b	Circos plot VH
		hPBMCs								Unimmunized								Immunized

## Sheet: Figure 2c
Figure 2c	VH CDR3 length
	Amino acids	hPBMCs	Unimmunized	Immunized
	1	0	0	0
	2	0	0	0
	3	0	0	0
	4	0	0.04	0
	5	0.39	1.49	0.35
	6	0.89	4.85	0.91
	7	0.57	1.02	1.74
	8	1.2	2.68	0.83
	9	2.78	2.98	1.78
	10	3.67	3.94	10.28
	11	6.43	6.38	8.62
	12	8.81	9.89	6.43
	13	10.23	8.6	12.76
	14	11.62	10.81	9.44
	15	14.07	6.75	7.35
	16	6.96	11.91	10.2
	17	8.29	6.21	10.32
	18	5.93	6.87	5.7
	19	6.2	4.82	2.74
	20	3.11	4.93	3.09
	21	5.35	2.12	4.39
	22	1.15	1.9	1.88
	23	1.49	1.52	0.94
	24	0.63	0.2	0.17
	25	0.2	0.05	0.03
	26	0	0.01	0.02
	27	0.02	0	0
	28	0.01	0	0
	29	0	0	0
	30	0	0	0.01

## Sheet: Figure 2d
Figure 2d	Amino acid composition of VH
	Heavy VD P-N insertion lengths					Heavy DJ P-N insertion lengths
	Nucleotides	hPBMC	TC-mAbTM-OVA	TC-mAbTM		Nucleotides	hPBMC	TC-mAbTM-OVA	TC-mAbTM
	1	3.82289	15.1523	13.6346		1	4.527	18.8982	16.6936
	2	4.63846	20.8235	20.9572		2	7.28283	20.9176	20.8156
	3	6.61654	16.2333	17.7099		3	9.22606	18.6415	18.9518
	4	8.45846	13.6258	21.4916		4	9.81447	13.8551	12.8431
	5	8.95316	11.7532	10.0004		5	7.95242	8.22249	10.4911
	6	9.2494	7.25062	6.17667		6	12.7811	4.30748	7.61945
	7	7.88988	6.00518	3.58298		7	6.74731	6.81754	3.13919
	8	7.20251	1.79907	2.12839		8	5.29566	1.74807	1.25904
	9	7.89132	1.60375	1.33505		9	6.86648	1.01395	1.22949
	10	5.74231	0.860426	0.562731		10	4.7497	1.64967	0.485068
	11	3.19926	0.453866	0.527527		11	2.86308	2.4462	1.80219
	12	3.71932	0.280095	0.315479		12	2.88096	0.419746	0.310301
	13	5.65249	0.274943	1.09271		13	3.45372	0.17533	0.220115
	14	2.29171	0.0674476	0.0873298		14	1.50155	0.0972441	0.331701
	15	1.81729	0.0983611	0.0641328		15	1.97302	0.0676354	0.0535002
	16	2.9827	0.0768153	0.0371152		16	4.76088	0.092019	0.277691
	17	0.962604	0.0562064	0.0365694		17	0.798445	0.0255447	0.0310811
	18	1.84771	0.0154567	0.0136453		18	0.523607	0.0380268	0.059105
	19	0.0688092	0.333023	0.0158285		19	0.682998	0.0264156	0.0652193
	20	0.24554	0.0229509	0.00709555		20	0.317292	0.03106	0.0147762
	21	0.320144	0.00468386	0.00518521		21	0.338147	0.0168363	0.0310811

## Sheet: Figure 2e
Figure 2e	Amino acid composition of VH
		hPBMCS	Unimmunized	Immunized
	R	7.9	7.03	7.59
	K	2.4	1.11	1.14
	N	2.13	1.05	1
	D	10	10.96	11.12
	Q	1.27	0.66	0.6
	E	2.11	2.08	1.71
	H	2.12	1.44	1.46
	P	4.01	1.63	2.27
	Y	12.16	19.29	19.54
	W	2.36	2.74	2.25
	S	7.58	6.37	6.84
	T	4.2	3.11	3.17
	G	11.23	12.12	12.75
	A	10.15	9.62	9.67
	M	1.7	3.39	3.65
	C	1.35	0.3	0.19
	F	5.29	4.39	4.26
	L	4.35	3.74	2.74
	V	5.07	6.03	5.68
	I	2.64	2.93	2.37

## Sheet: Figure 3a
Figure 3a	Repertoire analysis of VK
		hPBMC	Unimmunized	Immunized		Sample	hPBMC	Unimmunized	Immunized
	IGKV4-1	12.68	22.26	16.41		IGKJ1	29.07	37.4	40.56
	IGKV5-2	0.6	2.42	5.66		IGKJ2	29.79	23.88	21.83
	IGKV1-5	11.92	6.52	7.5		IGKJ3	11.12	15.26	12.57
	IGKV1-6	1.12	1.09	1.71		IGKJ4	22.47	18.91	19.13
	IGKV1-9	2.93	3.7	1.22		IGKJ5	7.57	4.56	5.9
	IGKV3-11	6.54	2.18	2.94
	IGKV1-12	3.59	4.62	4.59
	IGKV3-15	8.71	4.23	2.5
	IGKV1-16	3.34	4.32	4.25
	IGKV1-17	1.59	3.86	3.13
	IGKV3-20	18.47	12.57	14.56
	IGKV2-24	1.53	5.75	5.54
	IGKV1-27	2.37	3.65	5.86
	IGKV2-28	1.73	2.76	5.33
	IGKV2-30	3.1	6.21	3.56
	IGKV1-33	4.06	4.87	4.31
	IGKV1-39	13.05	1.41	4.99
	IGKV2-40	0.06	0.18	0.25
	800 kbp
	IGKV2D-40	0	0	0
	IGKV1D-39	0	0	0
	IGKV1D-33	0	0	0
	IGKV2D-30	0	1.54	0.21
	IGKV2D-29	0.12	0.67	0.8
	IGKV2D-28	0	0	0
	IGKV2D-24	0.05	0.23	0.1
	IGKV3D-20	0.19	1.37	0.57
	IGKV1D-17	0	0.24	0.01
	IGKV1D-16	0.36	1.39	1.12
	IGKV3D-15	0.92	0.59	1.83
	IGKV1D-12	0.67	0.82	0.43
	IGKV3D-11	0.04	0.05	0.19
	IGKV1D-43	0.14	0.02	0.01
	IGKV1D-8	0.12	0.48	0.43
	IGKV3D-7	0	0	0

[truncated: 61 more sheets: Figure 3b, Figure 3c, Figure 3d, Figure 3e, Figure 4a, Figure 4b, Figure 4c, Figure 4d, Figure 4e, Figure 5a, Figure 5b, Figure 5c, Figure 5d, Figure 6a, Figure 6b, Figure 6c, Figure 6d, Figure 6e, Figure 7c, Figure 7d …]
